# Supplementary material for: Systematic Analysis of Genetic and Pathway Determinants of Eribulin Sensitivity across 100 Human Cancer Cell Lines from the Cancer Cell Line Encyclopedia (CCLE)
Source: Cancers (Basel). 2022 Sep 19;14(18):4532. doi: 10.3390/cancers14184532 (PMC9496846; doi:10.3390/cancers14184532)
Supplement: Supplementary file 1 [file cancers-14-04532-s001.zip]

Archive with 1 entries (1 files):
- cancers-1888957-supplementary.pdf
